# Supplementary material for: p27Kip1 Deficiency Impairs Brown Adipose Tissue Function Favouring Fat Accumulation in Mice
Source: Int J Mol Sci. 2023 Jan 31;24(3):2664. doi: 10.3390/ijms24032664 (PMC9916555; doi:10.3390/ijms24032664)
Supplement: Supplementary file 1 [file ijms-24-02664-s001.zip]

Archive with 1 entries (1 files):
- ijms-2027336-supplementary.pdf
